# Supplementary material for: Plasma 25-Hydroxyvitamin D Concentrations are Associated with Polyunsaturated Fatty Acid Metabolites in Young Children: Results from the Vitamin D Antenatal Asthma Reduction Trial
Source: Metabolites. 2020 Apr 14;10(4):151. doi: 10.3390/metabo10040151 (PMC7240965; doi:10.3390/metabo10040151)
Supplement: Supplementary file 1 [file metabolites-10-00151-s001.zip]

Archive with 2 entries (2 files):
- Supplementary_File_1_revision1.pdf
- Supplementary_File_2_revision1.pdf
